# Supplementary material for: Genome architecture evolution in an invasive copepod species complex
Source: Nat Commun. 2025 Nov 21;16:10312. doi: 10.1038/s41467-025-65292-z (PMC12639140; doi:10.1038/s41467-025-65292-z)
Supplement: Supplementary file 5 — Source data [file 41467_2025_65292_MOESM5_ESM.zip]

Archive with 8 entries (8 files):
- Figure 1.zip
- Figure 2.zip
- Figure 3.zip
- Figure 4.zip
- Figure 6.zip
- Figure 7.zip
- Supplementary Figure 11.zip
- Supplementary Figure 18.zip
